# Supplementary material for: Prokineticin System Is a Pharmacological Target to Counteract Pain and Its Comorbid Mood Alterations in an Osteoarthritis Murine Model
Source: Cells. 2023 Sep 12;12(18):2255. doi: 10.3390/cells12182255 (PMC10526764; doi:10.3390/cells12182255)
Supplement: Supplementary file 1 [file cells-12-02255-s001.zip]

Archive with 1 entries (1 files):
- cells-2528931-supplementary.pdf
